# Supplementary material for: Social inequality in food consumption between 2008 and 2019 in Brazil
Source: Public Health Nutr. 2021 Aug 19;25(2):214–24. doi: 10.1017/S1368980021002950 (PMC8883783; doi:10.1017/S1368980021002950)
Supplement: Supplementary file 1 [file S1368980021002950sup.zip]

Archive with 2 entries (2 files):
- S1368980021002950sup001.doc
- S1368980021002950sup002.docx
